# Supplementary material for: ﻿Two new bamboo-feeding species of the planthopper genus Bambusicaliscelis Chen & Zhang, 2011 (Hemiptera, Fulgoromorpha, Caliscelidae) from China
Source: Zookeys. 2023 Nov 1;1183:111–20. doi: 10.3897/zookeys.1183.110917 (PMC10632773; doi:10.3897/zookeys.1183.110917)
Supplement: XML Treatment for Bambusicaliscelis [file zookeys.1183.110917-treatment1.xml]

<!DOCTYPE tp:taxon-treatment
  PUBLIC "-//TaxonX//DTD Taxonomic Treatment Publishing DTD v0 20100105//EN" "tax-treatment-NSO.dtd">
<tp:taxon-treatment xmlns:tp="http://www.plazi.org/taxpub"><tp:treatment-meta><kwd-group><label>Taxon classification</label><kwd>
                <named-content content-type="kingdom">Animalia</named-content>
              </kwd><kwd>
                <named-content content-type="order">Hemiptera</named-content>
              </kwd><kwd>
                <named-content content-type="family">Caliscelidae</named-content>
              </kwd></kwd-group><mixed-citation publication-type="journal"><person-group><name><surname>Gong</surname><given-names>Nian</given-names></name><name><surname>Chen</surname><given-names>Xiang-Sheng</given-names></name><name><surname>Yang</surname><given-names>Lin</given-names></name></person-group><article-title>﻿Two new bamboo-feeding species of the planthopper genus <italic><tp:taxon-name><tp:taxon-name-part taxon-name-part-type="genus" reg="Bambusicaliscelis">Bambusicaliscelis</tp:taxon-name-part></tp:taxon-name></italic> Chen &amp; Zhang, 2011 (<tp:taxon-name><tp:taxon-name-part taxon-name-part-type="order">Hemiptera</tp:taxon-name-part></tp:taxon-name>, <tp:taxon-name><tp:taxon-name-part taxon-name-part-type="infraorder">Fulgoromorpha</tp:taxon-name-part></tp:taxon-name>, <tp:taxon-name><tp:taxon-name-part taxon-name-part-type="family">Caliscelidae</tp:taxon-name-part></tp:taxon-name>) from China</article-title><source>Zookeys</source><day>01</day><month>11</month><year>2023</year><volume>1183</volume><fpage>111</fpage><lpage>120</lpage><pub-id pub-id-type="doi">10.3897/zookeys.1183.110917</pub-id></mixed-citation></tp:treatment-meta><tp:nomenclature><label>﻿</label><tp:taxon-name>
              <object-id xmlns:xlink="http://www.w3.org/1999/xlink" content-type="arpha" xlink:type="simple">10F657FC-D0BE-51A1-88A8-7F53984F072F</object-id>
              <tp:taxon-name-part taxon-name-part-type="genus" reg="Bambusicaliscelis">Bambusicaliscelis</tp:taxon-name-part>
            </tp:taxon-name><tp:taxon-authority>Chen &amp; Zhang, 2011</tp:taxon-authority></tp:nomenclature><tp:treatment-sec sec-type="type species" id="SECID0EHHAC"><title>Type species.</title><p><italic><tp:taxon-name><tp:taxon-name-part taxon-name-part-type="genus" reg="Bambusicaliscelis">Bambusicaliscelis</tp:taxon-name-part><tp:taxon-name-part taxon-name-part-type="species" reg="fanjingensis">fanjingensis</tp:taxon-name-part></tp:taxon-name></italic> Chen &amp; Zhang, 2011, by original designation. <italic><tp:taxon-name><tp:taxon-name-part taxon-name-part-type="genus" reg="Bambusicaliscelis">Bambusicaliscelis</tp:taxon-name-part></tp:taxon-name></italic> Chen &amp; Zhang, 2011: 95; Chen et al. 2014: 157; <xref ref-type="bibr" rid="B6">Gong et al. 2018</xref>: 81.</p></tp:treatment-sec><tp:treatment-sec sec-type="diagnosis" id="SECID0EDIAC"><title>Diagnosis.</title><p>For the diagnosis of <italic><tp:taxon-name><tp:taxon-name-part taxon-name-part-type="genus" reg="Bambusicaliscelis">Bambusicaliscelis</tp:taxon-name-part></tp:taxon-name></italic>, see <xref ref-type="bibr" rid="B6">Gong et al. (2018</xref>: 82). In addition, the hind tibiae has one spine at middle. Spinal formula of hind leg 6 (7)-3-2.</p></tp:treatment-sec><tp:treatment-sec sec-type="host" id="SECID0EUIAC"><title>Host plant.</title><p>Bamboo.</p></tp:treatment-sec><tp:treatment-sec sec-type="distribution" id="SECID0EZIAC"><title>Distribution.</title><p>Southern China (Guizhou, Yunnan, Guangxi, Jiangxi, Fujian provinces) (Fig. <xref ref-type="fig" rid="F5">5</xref>).</p></tp:treatment-sec><tp:treatment-sec><!--Section generated to contain objects referenced in tp:taxon-treatment.--><fig id="F5" position="float" orientation="portrait"><object-id xmlns:xlink="http://www.w3.org/1999/xlink" content-type="doi" xlink:type="simple">10.3897/zookeys.1183.110917.figure5</object-id><object-id xmlns:xlink="http://www.w3.org/1999/xlink" content-type="arpha" xlink:type="simple">B093F3CF-FB75-584D-8AD3-174DD260D38F</object-id><label>Figure 5.</label><caption><p>Geographic distributions of species of <italic><tp:taxon-name><tp:taxon-name-part taxon-name-part-type="genus" reg="Bambusicaliscelis">Bambusicaliscelis</tp:taxon-name-part></tp:taxon-name></italic> Chen &amp; Zhang, 2011.</p></caption><graphic xmlns:xlink="http://www.w3.org/1999/xlink" xlink:href="zookeys-1183-111_article-110917__-g005.jpg" position="float" orientation="portrait" xlink:type="simple" id="oo_929877.jpg"><uri content-type="original_file" xlink:type="simple">https://binary.pensoft.net/fig/929877</uri></graphic></fig></tp:treatment-sec><ref-list><ref id="B6"><mixed-citation xmlns:xlink="http://www.w3.org/1999/xlink" xlink:type="simple"><person-group><name name-style="western"><surname>Gong</surname><given-names>N</given-names></name><name name-style="western"><surname>Yang</surname><given-names>L</given-names></name><name name-style="western"><surname>Chen</surname><given-names>XS</given-names></name></person-group> (<year>2018</year>) <article-title>Two new species of the bamboo-feeding genus <italic><tp:taxon-name><tp:taxon-name-part taxon-name-part-type="genus">Bambusicaliscelis</tp:taxon-name-part></tp:taxon-name></italic> Chen &amp; Zhang, 2011 from China (<tp:taxon-name><tp:taxon-name-part taxon-name-part-type="order">Hemiptera</tp:taxon-name-part></tp:taxon-name>, <tp:taxon-name><tp:taxon-name-part taxon-name-part-type="infraorder">Fulgoromorpha</tp:taxon-name-part></tp:taxon-name>, <tp:taxon-name><tp:taxon-name-part taxon-name-part-type="family">Caliscelidae</tp:taxon-name-part></tp:taxon-name>).</article-title><source>ZooKeys</source><volume>776</volume>: <fpage>81</fpage>–<lpage>89</lpage>. <ext-link xlink:href="10.3897/zookeys.776.24355" ext-link-type="doi" xlink:type="simple">https://doi.org/10.3897/zookeys.776.24355</ext-link></mixed-citation></ref></ref-list></tp:taxon-treatment>
