# Supplementary material for: ﻿Two new bamboo-feeding species of the planthopper genus Bambusicaliscelis Chen & Zhang, 2011 (Hemiptera, Fulgoromorpha, Caliscelidae) from China
Source: Zookeys. 2023 Nov 1;1183:111–20. doi: 10.3897/zookeys.1183.110917 (PMC10632773; doi:10.3897/zookeys.1183.110917)
Supplement: XML Treatment for Bambusicaliscelis bibulbus [file zookeys.1183.110917-treatment2.xml]

<!DOCTYPE tp:taxon-treatment
  PUBLIC "-//TaxonX//DTD Taxonomic Treatment Publishing DTD v0 20100105//EN" "tax-treatment-NSO.dtd">
<tp:taxon-treatment xmlns:tp="http://www.plazi.org/taxpub"><tp:treatment-meta><kwd-group><label>Taxon classification</label><kwd>
                <named-content content-type="kingdom">Animalia</named-content>
              </kwd><kwd>
                <named-content content-type="order">Hemiptera</named-content>
              </kwd><kwd>
                <named-content content-type="family">Caliscelidae</named-content>
              </kwd></kwd-group><mixed-citation publication-type="journal"><person-group><name><surname>Gong</surname><given-names>Nian</given-names></name><name><surname>Chen</surname><given-names>Xiang-Sheng</given-names></name><name><surname>Yang</surname><given-names>Lin</given-names></name></person-group><article-title>﻿Two new bamboo-feeding species of the planthopper genus <italic><tp:taxon-name><tp:taxon-name-part taxon-name-part-type="genus" reg="Bambusicaliscelis">Bambusicaliscelis</tp:taxon-name-part></tp:taxon-name></italic> Chen &amp; Zhang, 2011 (<tp:taxon-name><tp:taxon-name-part taxon-name-part-type="order">Hemiptera</tp:taxon-name-part></tp:taxon-name>, <tp:taxon-name><tp:taxon-name-part taxon-name-part-type="infraorder">Fulgoromorpha</tp:taxon-name-part></tp:taxon-name>, <tp:taxon-name><tp:taxon-name-part taxon-name-part-type="family">Caliscelidae</tp:taxon-name-part></tp:taxon-name>) from China</article-title><source>Zookeys</source><day>01</day><month>11</month><year>2023</year><volume>1183</volume><fpage>111</fpage><lpage>120</lpage><pub-id pub-id-type="doi">10.3897/zookeys.1183.110917</pub-id></mixed-citation></tp:treatment-meta><tp:nomenclature><label>﻿</label><tp:taxon-name>
              <object-id xmlns:xlink="http://www.w3.org/1999/xlink" content-type="arpha" xlink:type="simple">CCFECB1B-30D8-50E8-96DC-3C59340E1426</object-id>
              <tp:taxon-name-part taxon-name-part-type="genus" reg="Bambusicaliscelis">Bambusicaliscelis</tp:taxon-name-part>
              <tp:taxon-name-part taxon-name-part-type="species" reg="bibulbus">bibulbus</tp:taxon-name-part>
              <object-id xmlns:xlink="http://www.w3.org/1999/xlink" content-type="zoobank" xlink:type="simple">https://zoobank.org/BE41F1DA-FB57-437A-B1C3-CD629F64FA39</object-id>
            </tp:taxon-name><tp:taxon-status xmlns:xlink="http://www.w3.org/1999/xlink" xlink:type="simple">sp. nov.</tp:taxon-status><xref ref-type="fig" rid="F1">Figs 1</xref><xref ref-type="fig" rid="F2">, 2</xref><xref ref-type="fig" rid="F3">, 3</xref></tp:nomenclature><tp:treatment-sec sec-type="description" id="SECID0EKFAE"><title>Description.</title><p><bold><italic>Measurements</italic>.</bold> Body length (from apex of vertex to tip of abdomen): male 3.9–4.1 mm (<italic>N</italic> = 3), female 4.9–5.1 mm (<italic>N</italic> = 4); forewing length: male 1.7–1.8 mm (<italic>N</italic> = 3), female 1.9–2.1 mm (<italic>N</italic> = 4).</p><p><bold><italic>Colouration</italic>. Male</bold>: body mainly brown; longitudinal stripe from apex of vertex to tip of abdomen pale yellow. Frons dark brown, with small, yellowish-white tubercules between lateral and sublateral carinae. Clypeus dark brown. Eyes yellowish brown. Forewing brown, with one pale yellow marking near base. Abdominal 4<sup>th</sup> and 5<sup>th</sup> pleuron pale yellow. Female: body mainly brown but some green; longitudinal stripe from apex of vertex to tip of abdomen inconspicuous and pale yellow. Eyes and forewing brown.</p><fig id="F1" position="float" orientation="portrait"><object-id xmlns:xlink="http://www.w3.org/1999/xlink" content-type="doi" xlink:type="simple">10.3897/zookeys.1183.110917.figure1</object-id><object-id xmlns:xlink="http://www.w3.org/1999/xlink" content-type="arpha" xlink:type="simple">4FC30C92-89F5-562B-9821-28CDE98A6186</object-id><label>Figure 1.</label><caption><p><italic><tp:taxon-name><tp:taxon-name-part taxon-name-part-type="genus" reg="Bambusicaliscelis">Bambusicaliscelis</tp:taxon-name-part><tp:taxon-name-part taxon-name-part-type="species" reg="bibulbus">bibulbus</tp:taxon-name-part></tp:taxon-name></italic> sp. nov. <bold>A</bold> male habitus, dorsal view <bold>B</bold> male habitus, lateral view <bold>C</bold> female habitus, dorsal view <bold>D</bold> female habitus, lateral view. Scale bars: 0.5 mm (<bold>A–D</bold>).</p></caption><graphic xmlns:xlink="http://www.w3.org/1999/xlink" xlink:href="zookeys-1183-111_article-110917__-g001.jpg" position="float" orientation="portrait" xlink:type="simple" id="oo_929873.jpg"><uri content-type="original_file" xlink:type="simple">https://binary.pensoft.net/fig/929873</uri></graphic></fig><p><bold><italic>Head and thorax</italic>.</bold> Vertex with anterior margin subtruncate; width of vertex, including eyes, as long as pronotum. Vertex at middle 0.6 times wider than width at base. Frons 1.1 times longer in middle than at widest part; sublateral carinae slightly keeled; median carina distinct; areas between sublateral carinae and lateral carinae slightly depressed. Pronotum as long as vertex. Mesonotum at middle 0.8 times as long as vertex and pronotum together, 3-carinate, median carina weak. Spinal formula of hind leg 7-3-2.</p><fig id="F2" position="float" orientation="portrait"><object-id xmlns:xlink="http://www.w3.org/1999/xlink" content-type="doi" xlink:type="simple">10.3897/zookeys.1183.110917.figure2</object-id><object-id xmlns:xlink="http://www.w3.org/1999/xlink" content-type="arpha" xlink:type="simple">953AAB11-2E32-5AAD-885A-29B02115C446</object-id><label>Figure 2.</label><caption><p><italic><tp:taxon-name><tp:taxon-name-part taxon-name-part-type="genus" reg="Bambusicaliscelis">Bambusicaliscelis</tp:taxon-name-part><tp:taxon-name-part taxon-name-part-type="species" reg="bibulbus">bibulbus</tp:taxon-name-part></tp:taxon-name></italic> sp. nov., male <bold>A</bold> head and thorax, dorsal view <bold>B</bold> face <bold>C</bold> head and thorax, lateral view <bold>D</bold> anal segment, dorsal view <bold>E</bold> genitalia, lateral view <bold>F</bold> pygofer, posterior view <bold>G</bold> genital styles, lateral view <bold>H</bold> pygofer and genital styles, ventral view <bold>I</bold> aedeagus, lateral view <bold>J</bold> aedeagus, dorsal view. Scale bars: 0.5 mm (<bold>A–C, E, F, H</bold>); 0.3 mm (<bold>D, G, I, J</bold>).</p></caption><graphic xmlns:xlink="http://www.w3.org/1999/xlink" xlink:href="zookeys-1183-111_article-110917__-g002.jpg" position="float" orientation="portrait" xlink:type="simple" id="oo_929874.jpg"><uri content-type="original_file" xlink:type="simple">https://binary.pensoft.net/fig/929874</uri></graphic></fig><p><bold><italic>Male genitalia</italic>.</bold> Anal segment in dorsal view 1.5 times longer at middle than at widest part; apical margin roundly convex, broadening apically, and broadest at apical third; dorsal margin in lateral view slightly convex, widest at apical half, thence constricted, ventral margin slightly concave in the middle. Pygofer in lateral view with posterior margin with upper half roundly convex, lower half heart-shaped, convex, and ventral margin strongly oblique; in posterior view 1.7 times as long as widest part; in ventral view, posterior margin with a double-droplet-shaped medioventral process. Genital style in lateral view with basal half broad, apical third narrowest; apical margin slightly convex; a finger-like process apically arises from dorsal margin, slightly dorsally curved; genital style in ventral view long, median portion broad. Phallobase tubular, with broad base, narrowing apically, apex ventrally divided into double petals. Aedeagus double-tubular, much more slender and longer, encircled in phallobase, reflexed basad at level of apex of phallobase, tapering apically.</p><fig id="F3" position="float" orientation="portrait"><object-id xmlns:xlink="http://www.w3.org/1999/xlink" content-type="doi" xlink:type="simple">10.3897/zookeys.1183.110917.figure3</object-id><object-id xmlns:xlink="http://www.w3.org/1999/xlink" content-type="arpha" xlink:type="simple">DBAD46CF-0F60-53C6-BC8C-3B8A8325A4F6</object-id><label>Figure 3.</label><caption><p><italic><tp:taxon-name><tp:taxon-name-part taxon-name-part-type="genus" reg="Bambusicaliscelis">Bambusicaliscelis</tp:taxon-name-part><tp:taxon-name-part taxon-name-part-type="species" reg="bibulbus">bibulbus</tp:taxon-name-part></tp:taxon-name></italic> sp. nov., female <bold>A</bold> genitalia, lateral view <bold>B</bold> genitalia, ventral view <bold>C</bold> anal segment, dorsal view <bold>D</bold> abdominal sternite VII, ventral view <bold>E</bold> gonapophysis VIII, lateral view <bold>F</bold> gonapophysis IX, lateral view. Scale bars: 0.5 mm (<bold>A, B, D</bold>); 0.3 mm (<bold>C, E, F</bold>).</p></caption><graphic xmlns:xlink="http://www.w3.org/1999/xlink" xlink:href="zookeys-1183-111_article-110917__-g003.jpg" position="float" orientation="portrait" xlink:type="simple" id="oo_929875.jpg"><uri content-type="original_file" xlink:type="simple">https://binary.pensoft.net/fig/929875</uri></graphic></fig><p><bold><italic>Female genitalia</italic>.</bold> Anal segment in dorsal view 0.9 times longer at middle than at widest part; apex narrowed; apical margins convex; anal pore located in the middle, in lateral view small, narrowing apically. Abdominal sternite VII in ventral view with width 3.6 times as long as length; posterior margin strongly trapezoidal concave, behind the posterior margin with two small, triangular ossification flakes. Gonapophysis VIII (first valvula) elongate, with five spines at apical margin. Gonapophysis IX (second valvula) with two symmetrical lobes; each lobe with many spines at dorsal margin. Gonoplac (third valvula) with outer surface shagreened; in lateral view broad, nearly triangular.</p></tp:treatment-sec><tp:treatment-sec sec-type="host" id="SECID0EXKAE"><title>Host plant.</title><p>Bamboo.</p></tp:treatment-sec><tp:treatment-sec sec-type="distribution" id="SECID0E3KAE"><title>Distribution.</title><p>China (Fujian Province) (Fig. <xref ref-type="fig" rid="F5">5</xref>).</p></tp:treatment-sec><tp:treatment-sec sec-type="type material" id="SECID0EGLAE"><title>Type materials.</title><p><bold><italic>Holotype</italic></bold>: ♂, China: Fujian Province, Jianan County, Nanping Park, 2019-VIII-10, Zhicheng Zhou. <bold><italic>Paratypes</italic></bold>, 5♂♂, 7♀♀: data same as holotype, Xiaoya Wang and Yongjin Sui.</p></tp:treatment-sec><tp:treatment-sec sec-type="etymology" id="SECID0EULAE"><title>Etymology.</title><p>The specific name is derived from a combination of the Latin “<italic>bi</italic>-” (two) and “<italic>bulbus</italic>” (bulb), referring to the shape of the medioventral processes on the posterior margin of the pygofer.</p></tp:treatment-sec><tp:treatment-sec sec-type="remarks" id="SECID0E5LAE"><title>Remarks.</title><p>This new species is closely related to <italic><tp:taxon-name><tp:taxon-name-part taxon-name-part-type="genus" reg="Bambusicaliscelis">B.</tp:taxon-name-part><tp:taxon-name-part taxon-name-part-type="species" reg="fanjingensis">fanjingensis</tp:taxon-name-part></tp:taxon-name></italic> Chen &amp; Zhang, 2011, but differs in the following: 1) forewing with one pale-yellow mark near base (without any mark in <italic><tp:taxon-name><tp:taxon-name-part taxon-name-part-type="genus" reg="Bambusicaliscelis">B.</tp:taxon-name-part><tp:taxon-name-part taxon-name-part-type="species" reg="fanjingensis">fanjingensis</tp:taxon-name-part></tp:taxon-name></italic>); 2) posterior margin of pygofer with a strongly medioventral process which is double-droplet-shaped (with only a slightly medioventral process in <italic><tp:taxon-name><tp:taxon-name-part taxon-name-part-type="genus" reg="Bambusicaliscelis">B.</tp:taxon-name-part><tp:taxon-name-part taxon-name-part-type="species" reg="fanjingensis">fanjingensis</tp:taxon-name-part></tp:taxon-name></italic>); 3) genital style in lateral view long and narrow, and ventral margin roundly concave in the middle (genital style with median portion broad and large, and ventral margin roundly convex in <italic><tp:taxon-name><tp:taxon-name-part taxon-name-part-type="genus" reg="Bambusicaliscelis">B.</tp:taxon-name-part><tp:taxon-name-part taxon-name-part-type="species" reg="fanjingensis">fanjingensis</tp:taxon-name-part></tp:taxon-name></italic>).</p></tp:treatment-sec><tp:treatment-sec><!--Section generated to contain objects referenced in tp:taxon-treatment.--><fig id="F5" position="float" orientation="portrait"><object-id xmlns:xlink="http://www.w3.org/1999/xlink" content-type="doi" xlink:type="simple">10.3897/zookeys.1183.110917.figure5</object-id><object-id xmlns:xlink="http://www.w3.org/1999/xlink" content-type="arpha" xlink:type="simple">B093F3CF-FB75-584D-8AD3-174DD260D38F</object-id><label>Figure 5.</label><caption><p>Geographic distributions of species of <italic><tp:taxon-name><tp:taxon-name-part taxon-name-part-type="genus" reg="Bambusicaliscelis">Bambusicaliscelis</tp:taxon-name-part></tp:taxon-name></italic> Chen &amp; Zhang, 2011.</p></caption><graphic xmlns:xlink="http://www.w3.org/1999/xlink" xlink:href="zookeys-1183-111_article-110917__-g005.jpg" position="float" orientation="portrait" xlink:type="simple" id="oo_929877.jpg"><uri content-type="original_file" xlink:type="simple">https://binary.pensoft.net/fig/929877</uri></graphic></fig></tp:treatment-sec></tp:taxon-treatment>
