# Supplementary material for: ﻿Two new bamboo-feeding species of the planthopper genus Bambusicaliscelis Chen & Zhang, 2011 (Hemiptera, Fulgoromorpha, Caliscelidae) from China
Source: Zookeys. 2023 Nov 1;1183:111–20. doi: 10.3897/zookeys.1183.110917 (PMC10632773; doi:10.3897/zookeys.1183.110917)
Supplement: XML Treatment for Bambusicaliscelis clavatus [file zookeys.1183.110917-treatment3.xml]

<!DOCTYPE tp:taxon-treatment
  PUBLIC "-//TaxonX//DTD Taxonomic Treatment Publishing DTD v0 20100105//EN" "tax-treatment-NSO.dtd">
<tp:taxon-treatment xmlns:tp="http://www.plazi.org/taxpub"><tp:treatment-meta><kwd-group><label>Taxon classification</label><kwd>
                <named-content content-type="kingdom">Animalia</named-content>
              </kwd><kwd>
                <named-content content-type="order">Hemiptera</named-content>
              </kwd><kwd>
                <named-content content-type="family">Caliscelidae</named-content>
              </kwd></kwd-group><mixed-citation publication-type="journal"><person-group><name><surname>Gong</surname><given-names>Nian</given-names></name><name><surname>Chen</surname><given-names>Xiang-Sheng</given-names></name><name><surname>Yang</surname><given-names>Lin</given-names></name></person-group><article-title>﻿Two new bamboo-feeding species of the planthopper genus <italic><tp:taxon-name><tp:taxon-name-part taxon-name-part-type="genus" reg="Bambusicaliscelis">Bambusicaliscelis</tp:taxon-name-part></tp:taxon-name></italic> Chen &amp; Zhang, 2011 (<tp:taxon-name><tp:taxon-name-part taxon-name-part-type="order">Hemiptera</tp:taxon-name-part></tp:taxon-name>, <tp:taxon-name><tp:taxon-name-part taxon-name-part-type="infraorder">Fulgoromorpha</tp:taxon-name-part></tp:taxon-name>, <tp:taxon-name><tp:taxon-name-part taxon-name-part-type="family">Caliscelidae</tp:taxon-name-part></tp:taxon-name>) from China</article-title><source>Zookeys</source><day>01</day><month>11</month><year>2023</year><volume>1183</volume><fpage>111</fpage><lpage>120</lpage><pub-id pub-id-type="doi">10.3897/zookeys.1183.110917</pub-id></mixed-citation></tp:treatment-meta><tp:nomenclature><label>﻿</label><tp:taxon-name>
              <object-id xmlns:xlink="http://www.w3.org/1999/xlink" content-type="arpha" xlink:type="simple">6531CE12-D671-5638-A4B5-ADA1C56C6861</object-id>
              <tp:taxon-name-part taxon-name-part-type="genus" reg="Bambusicaliscelis">Bambusicaliscelis</tp:taxon-name-part>
              <tp:taxon-name-part taxon-name-part-type="species" reg="clavatus">clavatus</tp:taxon-name-part>
              <object-id xmlns:xlink="http://www.w3.org/1999/xlink" content-type="zoobank" xlink:type="simple">https://zoobank.org/D9F25415-6E02-4120-A4E4-D00F533FA077</object-id>
            </tp:taxon-name><tp:taxon-status xmlns:xlink="http://www.w3.org/1999/xlink" xlink:type="simple">sp. nov.</tp:taxon-status><xref ref-type="fig" rid="F4">Fig. 4</xref></tp:nomenclature><tp:treatment-sec sec-type="description" id="SECID0E4OAE"><title>Description.</title><p><bold><italic>Measurements</italic>.</bold> Body length (from apex of vertex to tip of abdomen): male 4.3 mm; forewing length: male 1.8 mm.</p><p><bold><italic>Coloration</italic>.</bold> Body mainly brown; longitudinal stripe from apex of vertex to tip of abdomen pale yellow. Frons brown with small, yellowish-white tubercules between lateral and sublateral carinae. Clypeus dark brown. Eyes yellowish brown. Pronotum and mesonotum lateral areas with several yellowish-brown sensory pits. Forewing brown to dark brown. Abdominal 4<sup>th</sup> and 5<sup>th</sup> pleuron pale yellow.</p><p><bold><italic>Head and thorax</italic>.</bold> Vertex with anterior margin subtruncated, width of vertex including eyes as long as pronotum. Vertex at middle 0.6 times wider than width at base. Frons 0.9 times wider at middle than widest part; sublateral carinae slightly keeled; median carina distinct; areas between sublateral carinae and lateral carinae slightly depressed. Pronotum as long as vertex. Mesonotum 0.8 times as long as vertex and pronotum together in middle line, 3-carinate; median carina weak. Spinal formula of hind leg 7-3-2.</p><p><bold><italic>Male genitalia</italic>.</bold> Anal segment in dorsal view 1.4 times longer at middle than at widest part, narrowing apically, with apical margin roundly convex; in lateral view dorsal margin slightly convex; ventral margin slightly concave in middle, base half as broad, apex half as narrow. Pygofer in lateral view with posterior margin with upper half roundly convex, lower half strongly quadrangular convex, ventral margin strongly oblique; in posterior view 2.1 times longer than at its widest part; in ventral view, posterior margin with a claviform medioventral process. Genital style in lateral view large and broad, ventral margin convex, dorsal margin sinuate, apical margin slightly convex; finger-like process apically arising from dorsal margin, slightly dorsally curved, narrowing apically; in ventral view long, median portion broad. Phallobase tubular; apex ventrally divided into double petals; ventral margin of distal third resembles a finger process. Aedeagus double-tubular, much more slender and longer, encircled in phallobase, reflexed dorsad at level of apical third of phallobase, proximal ventrally curved toward apex, tapering apically.</p><fig id="F4" position="float" orientation="portrait"><object-id xmlns:xlink="http://www.w3.org/1999/xlink" content-type="doi" xlink:type="simple">10.3897/zookeys.1183.110917.figure4</object-id><object-id xmlns:xlink="http://www.w3.org/1999/xlink" content-type="arpha" xlink:type="simple">444715EE-6947-5A4F-99E9-376DB08CD369</object-id><label>Figure 4.</label><caption><p><italic><tp:taxon-name><tp:taxon-name-part taxon-name-part-type="genus" reg="Bambusicaliscelis">Bambusicaliscelis</tp:taxon-name-part><tp:taxon-name-part taxon-name-part-type="species" reg="clavatus">clavatus</tp:taxon-name-part></tp:taxon-name></italic> sp. nov., male <bold>A</bold> habitus, dorsal view <bold>B</bold> habitus, lateral view <bold>C</bold> head and thorax, dorsal view <bold>D</bold> face <bold>E</bold> head and thorax, lateral view <bold>F</bold> anal segment, dorsal view <bold>G</bold> male genitalia, lateral view <bold>H</bold> pygofer, posterior view <bold>I</bold> genital styles, lateral view <bold>J</bold> pygofer and genital styles, ventral view <bold>K</bold> aedeagus, lateral view <bold>L</bold> aedeagus, dorsal view. Scale bars: 0.5 mm (<bold>A–E, G, H, J</bold>); 0.3 mm (<bold>F, I, K, L</bold>).</p></caption><graphic xmlns:xlink="http://www.w3.org/1999/xlink" xlink:href="zookeys-1183-111_article-110917__-g004.jpg" position="float" orientation="portrait" xlink:type="simple" id="oo_929876.jpg"><uri content-type="original_file" xlink:type="simple">https://binary.pensoft.net/fig/929876</uri></graphic></fig></tp:treatment-sec><tp:treatment-sec sec-type="host" id="SECID0EVRAE"><title>Host plant.</title><p>Bamboo.</p></tp:treatment-sec><tp:treatment-sec sec-type="distribution" id="SECID0E1RAE"><title>Distribution.</title><p>China (Jiangxi Province) (Fig. <xref ref-type="fig" rid="F5">5</xref>).</p><fig id="F5" position="float" orientation="portrait"><object-id xmlns:xlink="http://www.w3.org/1999/xlink" content-type="doi" xlink:type="simple">10.3897/zookeys.1183.110917.figure5</object-id><object-id xmlns:xlink="http://www.w3.org/1999/xlink" content-type="arpha" xlink:type="simple">B093F3CF-FB75-584D-8AD3-174DD260D38F</object-id><label>Figure 5.</label><caption><p>Geographic distributions of species of <italic><tp:taxon-name><tp:taxon-name-part taxon-name-part-type="genus" reg="Bambusicaliscelis">Bambusicaliscelis</tp:taxon-name-part></tp:taxon-name></italic> Chen &amp; Zhang, 2011.</p></caption><graphic xmlns:xlink="http://www.w3.org/1999/xlink" xlink:href="zookeys-1183-111_article-110917__-g005.jpg" position="float" orientation="portrait" xlink:type="simple" id="oo_929877.jpg"><uri content-type="original_file" xlink:type="simple">https://binary.pensoft.net/fig/929877</uri></graphic></fig></tp:treatment-sec><tp:treatment-sec sec-type="type material" id="SECID0EYSAE"><title>Type materials.</title><p><bold><italic>Holotype</italic></bold>: ♂, China: Jiangxi Province, Qianshan County, Wuyi Mountains, 2018-VIII-19, Xiangsheng Chen. <bold><italic>Paratype</italic></bold>, 1♂: data same as holotype, 2013-VIII-3, Jiankun Long.</p></tp:treatment-sec><tp:treatment-sec sec-type="etymology" id="SECID0EGTAE"><title>Etymology.</title><p>The specific name is derived from the Latin words “<italic>clava</italic>” (a staff or club), referring to the shape of the claviform medioventral process.</p></tp:treatment-sec><tp:treatment-sec sec-type="remarks" id="SECID0EOTAE"><title>Remarks.</title><p>This new species is closely related to <italic><tp:taxon-name><tp:taxon-name-part taxon-name-part-type="genus" reg="Bambusicaliscelis">B.</tp:taxon-name-part><tp:taxon-name-part taxon-name-part-type="species" reg="fanjingensis">fanjingensis</tp:taxon-name-part></tp:taxon-name></italic> Chen &amp; Zhang, 2011, but differs by the following: 1) spinal formula of hind leg 7-3-2 (spinal formula of hind leg 6-3-2 in <italic><tp:taxon-name><tp:taxon-name-part taxon-name-part-type="genus" reg="Bambusicaliscelis">B.</tp:taxon-name-part><tp:taxon-name-part taxon-name-part-type="species" reg="fanjingensis">fanjingensis</tp:taxon-name-part></tp:taxon-name></italic>); 2) posterior margin of pygofer with a strongly claviform medioventral process (with a slightly medioventral process in <italic><tp:taxon-name><tp:taxon-name-part taxon-name-part-type="genus" reg="Bambusicaliscelis">B.</tp:taxon-name-part><tp:taxon-name-part taxon-name-part-type="species" reg="fanjingensis">fanjingensis</tp:taxon-name-part></tp:taxon-name></italic>); 3) aedeagus reflexed dorsad (reflexed ventrad in <italic><tp:taxon-name><tp:taxon-name-part taxon-name-part-type="genus" reg="Bambusicaliscelis">B.</tp:taxon-name-part><tp:taxon-name-part taxon-name-part-type="species" reg="fanjingensis">fanjingensis</tp:taxon-name-part></tp:taxon-name></italic>).</p></tp:treatment-sec></tp:taxon-treatment>
